# Supplementary material for: NAD+ Enhancer Nicotinamide Riboside Alters Extracellular Purine Metabolism in Human Endothelial Cells
Source: Int J Mol Sci. 2026 Apr 3;27(7):3267. doi: 10.3390/ijms27073267 (PMC13073631; doi:10.3390/ijms27073267)
Supplement: Supplementary file 1 [file ijms-27-03267-s001.zip]

Archive with 1 entries (1 files):
- ijms-4125241-supplementary.pdf
